# Supplementary material for: Evaluation of mineral oil saturated hydrocarbons (MOSH) and mineral oil aromatic hydrocarbons (MOAH) in pure mineral hydrocarbon-based cosmetics and cosmetic raw materials using 1H NMR spectroscopy
Source: F1000Res. 2017 Aug 22;6:682. Originally published 2017 May 16. [Version 2] doi: 10.12688/f1000research.11534.2 (PMC5497826; doi:10.12688/f1000research.11534.2)
Supplement: NMR raw data are provided as JCAMP-DX files in a zipped file — Type of archive file: JCAMP DIFF/DUP with included data types FID+RSPEC+ISPEC; JCAMP version 6.0. The software Topspin 3.2 (Bruker Biospin) was used for data export. The data include the raw and processed spectra of five measurement series including the 27 samples as well as quantref and control samples and spectra of standard substances measured for comparison. [file f1000research-6-13471-s0000.tgz]

Archive with 1 entries (1 files):
- eea88a13-22d4-47a5-bef2-3db32de23331_Raw_data_MOSH-MOAH.zip
